# Supplementary material for: Identification of a Novel Mutation of β-Spectrin in Hereditary Spherocytosis Using Whole Exome Sequencing
Source: Int J Mol Sci. 2021 Oct 12;22(20):11007. doi: 10.3390/ijms222011007 (PMC8540824; doi:10.3390/ijms222011007)
Supplement: Supplementary file 1 [file ijms-22-11007-s001.zip]

Archive with 3 entries (3 files):
- ijms-1388284_BoguslawskaetalAdditfile2.xlsx
- ijms-1388284_BoguslawskaetalAdditfile3.xlsx
- ijms-1388284_BogusławskaetalAdditfile1.pdf
